# Supplementary material for: A Simple and Effective Method to Enhance the Mechanical Properties, Dimensional Stability, and Mildew Resistance of Bamboo Scrimber
Source: Polymers (Basel). 2023 Oct 20;15(20):4162. doi: 10.3390/polym15204162 (PMC10610577; doi:10.3390/polym15204162)
Supplement: Supplementary file 1 [file polymers-15-04162-s001.zip]

Archive with 1 entries (1 files):
- polymers-2661663-supplementary.pdf
